# Supplementary material for: Genome-Wide Identification and Analysis of Chitinase-Like Gene Family in Bemisia tabaci (Hemiptera: Aleyrodidae)
Source: Insects. 2021 Mar 17;12(3):254. doi: 10.3390/insects12030254 (PMC8002649; doi:10.3390/insects12030254)
Supplement: Supplementary file 1 [file insects-12-00254-s001.zip]

Archive with 4 entries (3 files):
- Supplementary files/Table S1.docx
- Supplementary files/Table S2.docx
- Supplementary files/Table S3.xlsx
- Supplementary files/
