# Supplementary material for: Genome-Wide Identification and Analysis of Chitinase-Like Gene Family in Bemisia tabaci (Hemiptera: Aleyrodidae)
Source: Insects. 2021 Mar 17;12(3):254. doi: 10.3390/insects12030254 (PMC8002649; doi:10.3390/insects12030254)
Supplement: Supplementary file 1 [file insects-12-00254-s001.zip › Supplementary files/Table S3.xlsx]

## Sheet: Homologs used in phylo
Accession number	Name	Species	Phylogenetic group
NP_609190	DmCht1	Drosophila melanogaster	Diptera
NP_477298	DmCht2	Drosophila melanogaster	Diptera
NP_524962	DmCht4	Drosophila melanogaster	Diptera
NP_650314	DmCht5	Drosophila melanogaster	Diptera
NP_572598	DmCht6	Drosophila melanogaster	Diptera
NP_647768	DmCht7	Drosophila melanogaster	Diptera
NP_611542	DmCht8	Drosophila melanogaster	Diptera
NP_611543	DmCht9	Drosophila melanogaster	Diptera
EAA46011	DmCht10	Drosophila melanogaster	Diptera
NP_572361	DmCht11	Drosophila melanogaster	Diptera
NP_477258	DmIDGF1	Drosophila melanogaster	Diptera
NP_477257	DmIDGF2	Drosophila melanogaster	Diptera
NP_723967	DmIDGF3	Drosophila melanogaster	Diptera
NP_727374	DmIDGF4	Drosophila melanogaster	Diptera
NP_611321	DmIDGF5	Drosophila melanogaster	Diptera
NP_477081	DmIDGF6	Drosophila melanogaster	Diptera
AJO25036.1	NlCht1	Nilaparvata lugens	Hemiptera
AJO25037.1	NlCht2	Nilaparvata lugens	Hemiptera
AJO25038.1	NlCht3	Nilaparvata lugens	Hemiptera
AJO25039.1	NlCht4	Nilaparvata lugens	Hemiptera
AJO25040.1	NlCht5	Nilaparvata lugens	Hemiptera
AJO25041.1	NlCht6	Nilaparvata lugens	Hemiptera
AJO25042.1	NlCht7	Nilaparvata lugens	Hemiptera
AJO25043.1	NlCht8	Nilaparvata lugens	Hemiptera
AJO25045.1	NlCht10	Nilaparvata lugens	Hemiptera
AJO25056.1	NlIDGF	Nilaparvata lugens	Hemiptera
AJO25057.1	NlENGase	Nilaparvata lugens	Hemiptera
ACYPI001365-PA	ApCht1	Acyrthosiphon pisum	Hemiptera
ACYPI010095-PA	ApCht2	Acyrthosiphon pisum	Hemiptera
ACYPI001396-PA	ApCht3	Acyrthosiphon pisum	Hemiptera
ACYPI006403-PA	ApCht4	Acyrthosiphon pisum	Hemiptera
ACYPI009964-PA	ApCht5	Acyrthosiphon pisum	Hemiptera
ACYPI009878-PA	ApCht6	Acyrthosiphon pisum	Hemiptera
ACYPI005756-PA	ApCht7	Acyrthosiphon pisum	Hemiptera
ACYPI003866-PA	ApCht8	Acyrthosiphon pisum	Hemiptera
ACYPI009249-PA	ApENGase	Acyrthosiphon pisum	Hemiptera
XP_970191	TcCht2	Tribolium castaneum	Coleoptera
EFA08056	TcCht3	Tribolium castaneum	Coleoptera
NP_001073567	TcCht4	Tribolium castaneum	Coleoptera
NP_001034524	TcCht5	Tribolium castaneum	Coleoptera
XP_967813	TcCht6	Tribolium castaneum	Coleoptera
NP_001036035	TcCht7	Tribolium castaneum	Coleoptera
NP_001038094	TcCht8	Tribolium castaneum	Coleoptera
NP_001038096	TcCht9	Tribolium castaneum	Coleoptera
NP_001036067	TcCht10	Tribolium castaneum	Coleoptera
XP_972802	TcCht12	Tribolium castaneum	Coleoptera
NP_001036034	TcCht13	Tribolium castaneum	Coleoptera
XP_973005	TcCht14	Tribolium castaneum	Coleoptera
XP_973077	TcCht15	Tribolium castaneum	Coleoptera
NP_001034515	TcCht16	Tribolium castaneum	Coleoptera
XP_972719	TcCht17	Tribolium castaneum	Coleoptera
XP_973161	TcCht18	Tribolium castaneum	Coleoptera
XP_973119	TcCht19	Tribolium castaneum	Coleoptera
NP_001034516	TcCht20	Tribolium castaneum	Coleoptera
NP_001034517	TcCht21	Tribolium castaneum	Coleoptera
NP_001038092	TcIDGF2	Tribolium castaneum	Coleoptera
NP_001038091	TcIDGF4	Tribolium castaneum	Coleoptera
TC030739_001	TcENGase	Tribolium castaneum	Coleoptera
PHUM035560-RA	PhCht2	Pediculus humanus corporis	Anoplura
PHUM035560-RA	PhCht5-1	Pediculus humanus corporis	Anoplura
PHUM262080-RA	PhCht5-2	Pediculus humanus corporis	Anoplura
PHUM175040-RA	PhCht6	Pediculus humanus corporis	Anoplura
PHUM203740-RA	PhCht7	Pediculus humanus corporis	Anoplura
PHUM257700-RA	PhCht10	Pediculus humanus corporis	Anoplura
PHUM256600-RA	PhCht11	Pediculus humanus corporis	Anoplura
PHUM092540-RA	PhENGase	Pediculus humanus corporis	Anoplura
GB44978-RA	AmCht1	Apis mellifera	Hymenoptera
GB52693	AmCht2	Apis mellifera	Hymenoptera
GB46749	AmCht4	Apis mellifera	Hymenoptera
GB53565	AmCht5	Apis mellifera	Hymenoptera
GB43123	AmCht6	Apis mellifera	Hymenoptera
GB48474	AmCht7	Apis mellifera	Hymenoptera
GB42434	AmCht8	Apis mellifera	Hymenoptera
GB43173	AmCht10	Apis mellifera	Hymenoptera
GB47539	AmCht11	Apis mellifera	Hymenoptera
GB52829	AmIDGF	Apis mellifera	Hymenoptera
Msex2.02611	MsCht1	Manduca sexta	Lepidoptera
Msex2.03860	MsCht2	Manduca sexta	Lepidoptera
Msex2.04654	MsCht3	Manduca sexta	Lepidoptera
Msex2.08301	MsCht5	Manduca sexta	Lepidoptera
Msex2.07800	MsCht6	Manduca sexta	Lepidoptera
Msex2.03556	MsCht7	Manduca sexta	Lepidoptera
Msex2.10627	MsCht8	Manduca sexta	Lepidoptera
Msex2.04970	MsCht10	Manduca sexta	Lepidoptera
Msex2.12654	MsCht11	Manduca sexta	Lepidoptera
Msex2.03419	MsIDGF1	Manduca sexta	Lepidoptera
Msex2.02783	MsCht-h	Manduca sexta	Lepidoptera
BAE16587	OfCht-h	Ostrinia furnacalis	Lepidoptera
BAM17775	PxuCht-h	Papilio xuthus	Lepidoptera
AGW23592	SlCht-h	Spodoptera litura	Lepidoptera
EHJ71822	DpCht-h	Danaus plexippus	Lepidoptera
NP_001108407	BmCht-h	Bombyx mori	Lepidoptera
BAE16588	AcCht-h	Agrius convolvuli	Lepidoptera
MW699018	BtCht2	Bemisia tabaci	Hemiptera
MW699019	BtCht3	Bemisia tabaci	Hemiptera
MW699020	BtCht4	Bemisia tabaci	Hemiptera
MW699021	BtCht5	Bemisia tabaci	Hemiptera
MW699022	BtCht6	Bemisia tabaci	Hemiptera
MW699023	BtCht7	Bemisia tabaci	Hemiptera
MW699024	BtCht8	Bemisia tabaci	Hemiptera
MW699025	BtCht9	Bemisia tabaci	Hemiptera
MW699026	BtCht10	Bemisia tabaci	Hemiptera
MW699027	BtIDGF1	Bemisia tabaci	Hemiptera
MW699028	BtIDGF2	Bemisia tabaci	Hemiptera
MW699029	BtIDGF3	Bemisia tabaci	Hemiptera
MW699030	BtENGase	Bemisia tabaci	Hemiptera
